# Supplementary material for: One-Step Green Synthesis of Water-Soluble Fluorescent Carbon Dots and Its Application in the Detection of Cu2+
Source: Nanomaterials (Basel). 2022 Mar 14;12(6):958. doi: 10.3390/nano12060958 (PMC8952276; doi:10.3390/nano12060958)
Supplement: Supplementary file 1 [file nanomaterials-12-00958-s001.zip]

Archive with 1 entries (1 files):
- nanomaterials-1602421-supplementary.pdf
